# Supplementary material for: The CombE-IDMS Alternate Potency Method for H5N1 and H5N8 Cell-Based Vaccines
Source: Vaccines (Basel). 2023 Dec 1;11(12):1799. doi: 10.3390/vaccines11121799 (PMC10747648; doi:10.3390/vaccines11121799)
Supplement: Supplementary file 1 [file vaccines-11-01799-s001.zip]

Archive with 1 entries (1 files):
- vaccines-2688704-supplementary.pdf
